# Supplementary material for: Endothelial Nitric Oxide Synthase-Dependent Mechanism of Hydroxyurea-Induced S-Phase Arrest in Erythroid Cells
Source: Antioxidants (Basel). 2026 Mar 31;15(4):435. doi: 10.3390/antiox15040435 (PMC13113100; doi:10.3390/antiox15040435)
Supplement: Supplementary file 1 [file antioxidants-15-00435-s001.zip]

Archive with 1 entries (1 files):
- antioxidants-4186782-supplementary.pdf
